# Supplementary material for: Pharmacodynamic Model of the Hemodynamic Effects of Propofol and Remifentanil and Their Interaction with Noxious Stimulation
Source: Pharmaceutics. 2024 Dec 19;16(12):1615. doi: 10.3390/pharmaceutics16121615 (PMC11677492; doi:10.3390/pharmaceutics16121615)
Supplement: Supplementary file 1 [file pharmaceutics-16-01615-s001.zip]

Archive with 1 entries (1 files):
- pharmaceutics-3305968-supplementary.pdf
